# Supplementary material for: Higher Intake of Fat, Vitamin E-(β+γ), Magnesium, Sodium, and Copper Increases the Susceptibility to Prostatitis-like Symptoms: Evidence from a Chinese Adult Cohort
Source: Nutrients. 2022 Sep 6;14(18):3675. doi: 10.3390/nu14183675 (PMC9501331; doi:10.3390/nu14183675)
Supplement: Supplementary file 1 [file nutrients-14-03675-s001.zip]

Archive with 2 entries (2 files):
- nutrients-1876545-supplementary/Nutrients (ISSN 2072-6643) Attachment-Supplementary Table 2.xlsx
- nutrients-1876545-supplementary/nutrients-1876545- supplementary.pdf
