# Supplementary material for: Higher Intake of Fat, Vitamin E-(β+γ), Magnesium, Sodium, and Copper Increases the Susceptibility to Prostatitis-like Symptoms: Evidence from a Chinese Adult Cohort
Source: Nutrients. 2022 Sep 6;14(18):3675. doi: 10.3390/nu14183675 (PMC9501331; doi:10.3390/nu14183675)
Supplement: Supplementary file 1 [file nutrients-14-03675-s001.zip › nutrients-1876545-supplementary/Nutrients (ISSN 2072-6643) Attachment-Supplementary Table 2.xlsx]

## Sheet: 附表2 成分量表
Supplementary Table S2. The content of each composition per 100 g in commonly consumed food and the edible state of each food
		Edible state	Moisture (g)	Calories (KJ)	Protein (g)	Fat (g)	Carbohydrate (g)	Dietary fiber (g)	Cholesterol (mg)	Ash (g)	Vitamin A (µg)	Carotene (µg)	Retinol (µg)	Thiamin (mg)	Riboflavin (mg)	Vitamin C (mg)	Vitamin E [total (mg)]	Vitmain E-α (mg)	Vitamin E-(β+γ) (mg)	Vitmain E-δ (mg)	Calcium (mg)	Zinc (mg)	Magnesium (mg)	Selenium (mg)	Phosphorus (mg)	Potassium (mg)	Sodium (mg )	Iron (mg)	Copper (mg)	Manganese (mg )
Milk and products	milk	1	87.6	271	3.3	3.6	4.9	0	17	0.7	54	0	54	0.03	0.12	0	0.13	0.09	0.03	0.01	116	0.28	11	1.34	90	180	63.7	0.3	0.01	0.01
	milk powder	1	2.6	2020	19.9	22.3	50.5	0	79	4.7	380	0	163	0.13	1.9	23.6	0.48	0.48	0	0	1143	3.93	65	12.09	513	777	325	4.6	0.13	0.04
	yogurt	1	81	363	2.8	2.6	12.9	0	8	0.7	23	0	23	0.03	0.12	1.3	0.12	0.12	0	0	129	0.43	11	1.3	76	150	37.7	0.3	0.04	0.01
	cheese	1	43.5	1366	25.7	23.5	3.5	0	11	3.8	152	0	152	0.06	0.91	0	0.6	0.6	0	0	799	6.97	57	1.5	326	75	584.6	2.4	0.13	0.16
Beans	tofu	1	82.8	342	8.1	3.7	4.2	0.4	0	1.2	0	0	0	0.04	0.03	0	2.71	0	1.02	1.69	164	1.11	27	2.3	119	125	7.2	1.9	0.27	0.47
	bean curd cake	1	65.2	592	16.2	3.6	11.5	0.8	0	3.5	0	0	0	0.03	0.07	0	0	0	0	0	308	1.76	64	0.02	273	140	76.5	4.9	0.77	1.31
	thin sheets of bean curd	1	52	1096	24.5	16	5.5	1	0	2	5	30	0	0.04	0.05	0	23.38	0.94	10.42	12.02	313	2.52	80	1.75	309	94	20.6	6.4	0.46	1.96
	dried beancurd stick	1	7.9	1928	44.6	21.7	22.3	1	0	3.5	0	0	0	0.13	0.07	0	27.84	1.43	19.13	7.28	77	3.69	71	6.65	284	533	26.5	16.5	1.31	2.55
	soybean	1	10.2	1631	35	16	34.2	15.5	0	4.6	37	220	0	0.41	0.2	0	18.9	0.9	13.39	4.61	191	3.34	199	6.16	465	1503	2.2	8.2	1.35	2.26
	green bean	1	9.5	1667	34.5	16	35.4	12.6	0	4.6	132	790	0	0.41	0.18	0	10.09	0.4	6.89	2.8	200	3.18	199	6.16	395	718	1.8	8.4	1.38	2.25
	kidney bean	1	11.1	1384	21.4	1.3	62.5	8.3	0	3.7	30	180	0	0.18	0.09	0	7.74	0.2	7.14	0.4	176	2.07	164	4.61	218	1215	0.6	5.4	0.83	1.43
	eyebrow bean	1	12	1395	18.6	1.1	65.6	6.6	0	2.7	0	0	0	0.15	0.18	0	12.29	0	4.89	7.4	60	4.7	171	2.89	310	525	86.3	5.5	0.86	2.14
	pea	1	10.4	1395	20.3	1.1	65.8	10.4	0	2.4	42	250	0	0.49	0.14	0	8.47	0	8.28	0.19	97	2.35	118	1.69	259	823	9.7	4.9	0.47	1.15
	soya-bean milk	1	96.4	66	1.8	0.7	1.1	1.1	0	0.2	0	0	0	0.02	0.02	0	0.8	0	0.48	0.32	11	0.24	9	0.14	30	48	3	0.5	0.07	0.09
Fish, shrimp, and shellfish	fish	0.867	77.3	475	16.6	5.2	0	0	86	1.1	11	0	11	0.04	0.11	0	2.03	2.03	0	0	89	0.87	31	6.66	203	312	46	0.8	0.05	0.05
	shrimp	0.469	76.5	393	18.6	0.8	2.8	0	193	1.3	15	0	15	0.01	0.07	0	0.62	0.5	0.09	0.03	203	2.38	43	33.72	228	215	165.2	1.5	0.34	0.12
	dried shrimp	1	37.4	839	43.7	2.6	0	0	525	17	21	0	21	0.01	0.12	0	1.46	1.46	0	0	555	3.82	236	75.4	666	550	4891.9	11	2.33	0.77
	river crab	0.42	75.8	433	17.5	2.6	2.3	0	267	1.8	389	0	389	0.06	0.28	0	6.09	5.79	0.3	0	126	4.68	41	0	182	181	193.5	2.9	2.84	0.17
	swimming crab	0.63	77.5	400	15.9	3.1	0.9	0	142	2.6	121	0	121	0.03	0.3	0	4.56	4.56	0	0	280	2.83	36	0	152	208	481.4	2.5	1.25	0.26
	screw	0.342	73.6	424	15.7	1.2	6.6	0	0	2.9	26	0	26	0.03	0.4	0	7.58	3.7	3.16	0.72	722	4.6	143	37.94	118	167	153.3	7	1.05	0.72
Livestock, poultry, meat, and eggs	pork	1	66.9	823	18.4	13.8	0	0	62	0.9	0	0	0	0.09	0.07	0	0	0	0	0	6	3.18	9	10.55	113	134	210.6	3.4	0.15	0
	trotter	0.555	55.8	1085	23.6	17	3.2	0	86	0.4	0	0	0	0.13	0.04	0	0	0	0	0	33	0.78	3	4.2	52	18	363.2	2.4	0.08	0
	ribs	0.8	39	1520	21.7	26.7	9.6	0	19	3	72	0	72	0.03	0.12	0	0.62	0.62	0	0	6	3.43	13	9.18	103	2236	825.5	2.4	0.07	0.03
	beef jerky	1	9.3	2288	45.6	40	1.9	0	120	3.2	0	0	0	0.06	0.26	0	0	0	0	0	43	7.26	107	9.8	464	510	412.4	15.6	0.29	0.19
	beef	1	69.8	669	20	8.7	0.5	0	58	1.1	3	0	3	0.04	0.11	0	0.68	0.48	0.1	0.1	23	8.08	6	15.36	182	212	64.1	1.8	0.05	0.03
	beef haslet	1	83.4	306	14.5	1.6	0	0	104	0.6	2	0	2	0.03	0.13	0	0.51	0.51	0	0	16	2.31	17	9.07	104	162	60.6	1.8	0.07	0.21
	mutton	1	72.5	581	18.5	6.5	1.6	0	82	1	8	0	8	0.07	0.16	0	0.48	0.48	0	0	6	2.14	18	8.12	161	300	89.9	3.9	0.13	0.06
	sheep haslet	1	81.7	364	12.2	3.4	1.8	0	124	0.9	23	0	23	0.03	0.17	0	0.33	0.33	0	0	21	2.61	16	9.68	133	101	66	1.4	0.1	0.6
	chicken	0.827	70.5	608	20.3	6.7	0.9	0	106	1.1	92	0	92	0.06	0.07	0	1.34	1.34	0.37	0.1	9	1.46	22	11.92	166	249	62.8	1.8	0.09	0.05
	chicken breast	1	71.7	499	24.6	1.9	0.6	0	65	1.2	3	0	3	0.07	0.06	0	0.41	0.41	0	0	5	0.26	28	11.75	170	333	44.8	1	0.01	0.01
	chicken leg	0.934	71.7	610	20.2	7.2	0	0	99	0.9	22	0	22	0.06	0.1	0	0	0	0	0	6	1.11	21	9.7	271	221	73.6	1.8	0.01	0.01
	chicken feet	0.811	56.4	1059	23.9	16.4	2.7	0	103	0.6	37	0	37	0.01	0.13	0	0.32	0.25	0.07	0	36	0.9	7	9.95	76	108	169	1.4	0.05	0.03
	chicken gizzard	1	73.1	498	19.2	2.8	4	0	174	0.9	36	0	36	0.04	0.09	0	0.87	0	0.87	0	7	2.76	15	10.54	135	272	74.8	4.4	2.11	0.06
	chicken wing	0.847	63.3	842	19	11.5	5.5	0	81	0.7	28	0	28	0	0.05	0	0.44	0.27	0.17	0	8	0.42	17	8.72	94	205	50.8	0.9	0	0.01
	duck meat	1	63.9	996	15.5	19.7	0.2	0	94	0.7	52	0	52	0.08	0.22	0	0.27	0.17	0.1	0	6	1.33	14	12.25	122	191	69	2.2	0.21	0.06
	goose meat	1	61.4	1041	17.9	19.9	0	0	74	0.8	42	0	42	0.07	0.23	0	0.22	0.22	0	0	4	1.36	18	17.68	144	232	58.8	3.8	0.43	0.04
	chicken heart	1	70.8	717	15.9	11.8	0.6	0	194	0.9	910	0	910	0.46	0.26	0	0	0	0	0	54	1.94	11	4.1	176	220	108.4	4.7	0.27	0.04
	ham sausage	1	57.4	888	14	10.4	15.6	0	57	2.6	5	0	5	0.26	0.43	0	0.71	0.71	0	0	9	0.7	6	4.84	187	217	771.2	4.5	0.36	0.14
	egg	0.88	75.2	581	13.1	8.6	2.4	0	648	0.9	255	0	216	0.09	0.2	0	1.14	0.7	0.34	0.31	56	0.89	10	13.96	130	154	131.5	1.6	0.19	0.03
	scrambled/fried eggs	1	68.6	808	13.5	15	1.4	0	0	1.6	248	0	0	0.06	0.52	0	0	0	0	0	55	0	0	0	194	132	353	1.6	0	0
Cereals	rice	1	70.9	486	2.6	0.3	25.9	0.3	0	0.3	0	0	0	0.02	0.03	0	0	0	0	0	7	0.91	15	0.4	62	30	2.5	1.3	0.06	0.58
	fine dried noodle	1	12.3	1454	10.3	0.6	75.6	0.7	0	1.2	0	0	0	0.19	0.04	0	1.04	0.42	0.54	0.08	17	0.94	49	11.77	134	129	184.5	3	0.39	0.92
	fresh noodle	1	28.5	1195	8.3	0.7	61.9	0.8	0	0.6	0	0	0	0.22	0.07	0	0.59	0.2	0.38	0.01	11	1.43	39	11.74	162	135	28	3.6	0.17	0.86
	steamed bread	1	43.9	934	7	1.1	47	1.3	0	1	0	0	0	0.04	0.05	0	0.65	0.35	0.3	0	38	0.71	30	8.45	107	138	165.1	1.8	0.1	0.78
	bread	1	12.7	1458	11.2	1.5	73.6	2.1	0	1	0	0	0	0.28	0.08	0	1.8	1.59	0	0.21	49	1.64	50	5.63	188	190	3.1	3.5	0.42	1.56
	millet porridge	1	89.3	190	1.4	0.7	8.4	0	0	0.2	0	0	0	0.02	0.07	0	0.26	0	0.26	0	51	0.41	22	0.3	32	19	4.1	1	0.07	0.16
	fried dough stick	1	21.8	1624	6.9	17.6	51	0.9	0	2.7	0	0	0	0.01	0.07	0	3.19	2.74	0.31	0.14	41	0.75	19	8.6	77	227	585.2	1	0.19	0.52
	baked wheat cake	1	25.9	1245	8	2.1	62.7	2.1	0	1.3	0	0	0	0	0.01	0	0.39	0.21	0.18	0	6	0.36	26	12.16	105	122	62.5	1.6	0.15	0
	oatmeal	1	9.2	1579	15	6.7	66.9	5.3	0	2.2	0	0	0	0.3	0.13	0	3.07	2.54	0	0.53	186	2.59	177	4.31	291	214	3.7	7	0.45	3.36
Vegetables	nori (dry )	1	12.7	1046	26.7	1.1	44.1	21.6	0	15.4	228	1370	0	0.27	1.02	2	1.82	1.61	0.21	0	264	2.47	105	7.22	350	1796	710.5	54.9	1.68	4.32
	edamame	1	69.6	550	13.1	5	10.5	4	0	1.8	22	130	0	0.15	0.07	27	2.44	0	1.09	1.35	135	1.73	70	2.48	188	478	3.9	3.5	0.54	1.2
	rape	1	92.9	103	1.8	0.5	3.8	1.1	0	1	103	620	0	0.04	0.11	36	0.88	0.71	0.17	0	108	0.33	22	0.79	39	210	55.8	1.2	0.06	0.23
	amaranth	1	90.2	123	2.8	0.3	5	2.2	0	1.7	352	2110	0	0.03	0.12	47	0.36	0.15	0.14	0.07	101	0.8	119	0.52	59	207	32.4	5.4	0.13	0.78
	celery	0.8	94.2	71	0.8	0.1	3.9	1.4	0	1	10	60	0	0.01	0.08	12	2.21	1.27	0.41	0.53	48	0.46	10	0.47	50	154	73.8	0.8	0.09	0.17
	celery stalk	1	93.1	93	1.2	0.2	4.5	1.2	0	1	57	340	0	0.02	0.06	8	1.32	0.47	0.34	0.51	80	0.24	18	0.57	38	206	159	1.2	0.09	0.16
	nappa cabbage	1	94.6	76	1.5	0.1	3.2	0.8	0	0.6	20	120	0	0.04	0.05	31	0.76	0.36	0.2	0.2	50	0.38	11	0.49	31	0	57.5	0.7	0.05	0.15
	celery leaves	1	89.4	146	2.6	0.6	5.9	2.2	0	1.5	488	2930	0	0.08	0.15	22	2.5	0.57	1.93	0	40	1.14	58	2	64	137	83	0.6	0.99	0.54
	pakchoi	1	94.5	72	1.5	0.3	2.7	1.1	0	1	280	1680	0	0.02	0.09	28	0.7	0.33	0.08	0.29	90	0.51	18	1.17	36	178	73.5	1.9	0.08	0.27
	lettuce	1	95.7	69	1.4	0.4	2.1	0.6	0	0.4	60	360	0	0	0.1	20	0	0	0	0	70	0.27	18	1.15	31	100	80	1.2	0.08	0.15
	spinach	0.95	9.2	1290	6.4	0.6	75.7	12.7	0	1.4	487	2920	0	0.04	0.11	32	1.74	1.46	0.28	0	66	0.85	58	0.97	47	311	85.2	2.9	0.1	0.66
	broccoli	1	90.3	150	4.1	0.6	4.3	1.6	0	0.7	1202	7210	0	0.09	0.13	51	0.91	0.31	0.09	0.51	69	0.78	17	0.7	72	17	18.8	1	0.03	0.24
	anglin (cabbage )	1	93.2	101	1.5	0.2	4.6	1	0	0.5	12	70	0	0.03	0.03	40	0.5	0.21	0.21	0.08	49	0.25	12	0.96	26	124	27.2	0.6	0.04	0.18
	kelp	1	94.1	65	1.1	0.1	3	0.9	0	1.7	52	310	0	0.02	0.1	0	0.08	0.08	0	0	46	0.66	61	4.9	29	222	107.6	3.3	0.03	1.47
	leek	1	91.8	120	2.4	0.4	4.6	1.4	0	0.8	235	1410	0	0.02	0.09	24	0.96	0.8	0.16	0	42	0.43	25	1.38	38	247	8.1	1.6	0.08	0.43
	lotus root	1	80.5	304	1.9	0.2	16.4	1.2	0	1	3	20	0	0.09	0.03	44	0.73	0.21	0.23	0.29	39	0.23	19	0.39	58	243	44.2	1.4	0.11	1.3
	garlic	1	66.6	536	4.5	0.2	27.6	1.1	0	1.1	5	30	0	0.04	0.06	7	1.07	1.07	0	0	39	0.88	21	3.09	117	302	19.6	1.2	0.22	0.29
	onion	1	89.2	169	1.1	0.2	9	0.9	0	0.5	3	20	0	0.03	0.03	8	0.14	0	0	0	24	0.23	15	0.92	39	147	4.4	0.6	0.05	0.14
	carrot	1	87.4	191	1.4	0.2	10.2	1.3	0	0.8	668	4010	0	0.04	0.04	16	0	0	0	0	32	0.14	7	2.8	16	193	25.1	0.5	0.03	0.07
	eggplant	1	93.4	97	1.1	0.2	4.9	1.3	0	0.4	8	50	0	0.02	0.04	5	1.13	1.13	0	0	24	0.23	13	0.48	23	142	5.4	0.5	0.1	0.13
	bean (cowpea )	1	90	144	2.5	0.2	6.7	2.1	0	0.6	33	200	0	0.05	0.07	18	2.24	0.23	1.74	0.27	29	0.54	35	2.16	55	207	3.4	1.5	0.15	0.41
	cucumber	1	95.8	65	0.8	0.2	2.9	0.5	0	0.3	15	90	0	0.02	0.03	9	0.49	0.08	0.24	0.17	24	0.18	15	0.38	24	102	4.9	0.5	0.05	0.06
	black fungus (dry )	1	15.5	1107	12.1	1.5	65.6	29.9	0	5.3	17	100	0	0.17	0.44	0	11.34	3.65	5.46	2.23	247	3.18	152	3.72	292	757	48.5	97.4	0.32	8.86
	asparagus lettuce	1	95.5	62	1	0.1	2.8	0.6	0	0.6	25	150	0	0.02	0.02	4	0.19	0.08	0.08	0.03	23	0.33	19	0.54	48	212	36.5	0.9	0.07	0.19
	soybean sprout	1	88.8	198	4.5	1.6	4.5	1.5	0	0.6	5	30	0	0.04	0.07	8	0.8	0	0.4	0.4	21	0.54	21	0.96	74	160	7.2	0.9	0.14	0.34
	zucchini	1	94.9	79	0.8	0.2	3.8	0.6	0	0.3	5	30	0	0.01	0.03	6	0.34	0.34	0	0	15	0.12	9	0.28	17	92	5	0.3	0.03	0.04
	tomato	1	93.5	85	0.9	0.2	4	0.5	0	0.5	92	550	0	0.03	0.03	19	0.57	0.18	0.13	0.26	10	0.13	9	0.15	23	163	5	0.4	0.06	0.08
	cauliflower	1	92.4	110	2.1	0.2	4.6	1.2	0	0.7	5	30	0	0.03	0.08	61	0.43	0.19	0.19	0.05	23	0.38	18	0.73	47	200	31.6	1.1	0.05	0.17
Nuts	peanut	1	6.9	2400	24.8	44.3	21.7	5.5	0	2.3	5	30	0	0.72	0.13	2	18.09	9.73	7.87	0.49	162	2.5	178	3.94	324	587	3.6	2.1	0.95	1.25
	watermelon seed	0.44	4.3	2434	32.7	44.8	14.2	4.5	0	4	0	0	0	0.04	0.08	0	1.23	1.23	0	0	72	6.76	448	23.44	765	612	187.7	8.2	1.82	1.82
	sunflower seed	1	2	2616	22.6	52.8	17.3	4.8	0	5.3	5	30	0	0.43	0.26	0	26.46	25.04	1.42	0	115	5.91	267	2	564	491	1322	6.1	1.95	1.98
	sunflower seed kernel	0.68	7.8	2572	19.1	53.4	16.7	4.5	0	3	0	0	0	1.89	0.16	0	79.09	74.5	4.44	0.15	37	0.5	287	5.78	604	547	5	2.9	0.56	1.07
	pumpkin seed	0.36	4.1	2436	36	46.1	7.9	4.1	0	5.9	0	0	0	0.08	0.16	0	27.28	1.1	9.75	16.43	28	7.12	376	27.03	0	672	15.8	6.5	1.44	3.85
	chestnut	0.835	46.6	897	4.8	1.5	46	1.2	0	1.1	40	240	0	0.19	0.13	36	0	0	0	0	15	0	0	0	91	0	0	1.7	0	0
	pine nut	0.398	3.6	2693	14.1	58.5	21.4	12.4	0	2.4	5	30	0	0	0.11	0	25.2	14.3	10.34	0.56	161	5.49	186	0.62	227	612	3	5.2	1.21	7.4
	jujube	0.8523	26.9	1155	3.2	0.5	67.8	6.2	0	1.6	2	10	0	0.04	0.16	14	3.04	0.88	2.05	0.11	64	0.65	36	1.02	51	524	6.2	2.3	0.27	0.39
	lotus seed	1	9.5	1463	17.2	2	67.2	3	0	4.1	0	0	0	0.04	0.09	5	2.71	0.93	1.78	0	97	2.78	242	3.36	550	846	5.1	3.6	1.33	8.23
	walnut	1	5.2	2704	14.9	58.8	19.1	9.5	0	2	5	30	0	0.15	0.14	1	43.21	0.82	39.44	2.95	56	2.17	131	4.62	294	385	6.4	2.7	1.17	3.44
Fruit	apple	0.869	85.9	227	0.2	0.2	13.5	1.2	0	0.2	3	20	0	0.06	0.02	4	2.12	1.53	0.48	0.11	4	0.19	4	0.12	12	119	1.6	0.6	0.06	0.03
	banana	0.611	75.8	389	1.4	0.2	22	1.2	0	0.6	10	60	0	0.02	0.04	8	0.24	0.24	0	0	7	0.18	43	0.87	28	256	0.8	0.4	0.14	0.65
	peach	0.883	86.4	212	0.9	0.1	12.2	1.3	0	0.4	3	20	0	0.01	0.03	7	1.54	0	1.32	0.22	6	0.34	7	0.24	20	166	5.7	0.8	0.05	0.07
	kiwi	0.8847	83.4	257	0.8	0.6	14.5	2.6	0	0.7	22	130	0	0.05	0.02	62	2.43	0.77	0.44	1.22	27	0.57	12	0.28	26	144	10	1.2	1.87	0.73
	mulberry	1	82.8	240	1.7	0.4	13.8	4.1	0	1.3	5	30	0	0.02	0.06	0	9.87	0	0	0	37	0.26	0	5.65	33	32	2	0.4	0.07	0.28
	raisin	1	11.6	1439	2.5	0.4	83.4	1.6	0	2.1	0	0	0	0.09	0	5	0	0	0	0	52	0.18	45	2.74	90	995	19.1	9.1	0.48	0.39
	watermelon	0.88	93.3	108	0.6	0.1	5.8	0.3	0	0.2	75	450	0	0.02	0.03	6	0.1	0.06	0.01	0.03	8	0.1	8	0.17	9	87	3.2	0.3	0.05	0.05
	pear	0.82	85.8	211	0.4	0.2	13.3	3.1	0	0.3	6	33	0	0.03	0.06	6	1.34	0.44	0.54	0.36	9	0.46	8	1.14	14	92	2.1	0.5	0.62	0.07
	citrus	0.78	86.9	215	0.7	0.2	11.9	0.4	0	0.3	148	890	0	0.08	0.04	28	0.92	0.92	0	0	35	0.08	11	0.3	18	154	1.4	0.2	0.04	0.14
	crabapple (hawthorn )	0.815	73	425	0.5	0.6	25.1	3.1	0	0.8	17	100	0	0.02	0.02	53	7.32	3.15	2.05	2.12	52	0.28	19	1.22	24	299	5.4	0.9	0.11	0.24
A: The average daily intake of each food was quantified by a retrospective dietary survey chartp and Chinese Food Composition Tables.
B: Total of micronutrients composition intake = average daily intake of each food × edible state of each food × [composition content of each food ÷ 100].
